# Supplementary material for: Toxoplasmosis – Awareness and knowledge among medical doctors in Nigeria
Source: PLoS One. 2017 Dec 19;12(12):e0189709. doi: 10.1371/journal.pone.0189709 (PMC5736225; doi:10.1371/journal.pone.0189709)
Supplement: S2 File — (XLSX) [file pone.0189709.s002.xlsx]

## Sheet: Rawdata, coded
ID of hospital	Sex	Exp	knowsum	knowsumhigh	Toxo is bact	Toxo is virus	Toxo is parasite	Toxo is fungi	Toxo is insect	Toxo is not sure	infects humans	infects pigs	infects sheep	infects camels	infects dogs	infects cats	infects fish	infects chicken	infects spiders	infects not sure	shed by humans	shed by pigs	shed by sheep	shed by camels	shed by dogs	shed by cats	shed by fish	shed by chicken	shed by spiders	shed by not sure	meatborne yes	meatborne no	meatborne not sure	waterborne yes	waterborne no	waterborne not sure	Clinical CNS	Clinical fetus	Clinical red blood cells	Clinical lungs	Clinical eyes	Clinical not sure	Most sucbclin yes	Most subclin no	Most subclin not sure	Blindness yes	Blindness no	Blindness not sure	I KNOW
3	1	3	16	1			1				1	1	1	1	1	1					1	1	1	1	1	1					1			1			1	1		1	1		1			1			1
2	1	2	16	1			1				1	1	1	1	1	1		1								1					1			1			1	1	1		1		1			1			1
3	1	2	15	1			1				1	1	1	1	1	1										1					1			1			1	1			1		1			1			1
1	1	3	15	1		1					1	1	1	1	1	1		1			1	1	1	1	1	1					1					1	1	1		1	1		1			1
1	1	3	14	1			1				1	1	1			1					1	1	1			1					1			1			1	1		1	1		1			1			1
1	1	3	14	1			1				1	1	1			1					1	1	1			1					1			1			1	1		1	1		1			1			1
3	1	3	14	1			1				1		1		1	1					1		1		1	1					1			1			1	1		1	1		1			1			0
2	0	2	14	1			1				1	1	1			1		1								1					1			1			1	1			1		1			1			0
4	1	1	14	1			1				1	1	1	1		1										1					1			1			1	1			1		1			1			0
4	0	2	13	1			1				1				1	1									1	1					1			1			1	1		1	1		1			1			1
2	1	2	13	1			1				1				1	1					1				1	1					1			1			1	1		1	1		1			1			1
3	1	2	13	1			1				1	1	1			1										1					1					1	1	1		1	1		1			1			1
1	0	2	13	1			1				1				1	1					1					1					1			1			1	1	1	1	1		1			1			1
2	0	2	13	1			1				1	1	1	1	1						1	1	1	1							1			1			1	1		1			1			1			0
2	1	2	13	1			1				1		1	1	1	1					1		1								1					1	1	1	1	1	1		1			1			0
4	1	1	13	1			1				1	1	1	1												1					1			1			1	1			1		1			1			0
1	1	3	13	1							1	1	1	1	1	1					1				1	1					1			1			1			1			1			1
2	1	2	13	1			1				1	1	1		1	1										1					1			1			1	1					1			1
1	1	3	12	1				1			1	1				1					1					1					1			1			1	1		1	1		1			1			1
4	1	3	12	1			1				1	1	1		1						1	1	1		1						1			1			1	1		1			1			1			1
2	1	3	12	1			1				1	1				1										1					1				1		1	1		1	1		1			1			1
2	1	2	12	1				1			1				1	1					1				1	1					1			1			1	1	1	1	1		1			1			1
2	1	2	12	1			1				1	1	1	1		1						1	1	1	1	1					1					1	1				1		1			1			1
1	1	2	12	1			1				1					1										1					1			1			1	1		1	1		1			1			1
3	1	1	12	1			1				1	1	1	1	1											1					1				1		1				1		1			1			1
2	1	2	12	1			1				1	1	1		1						1				1						1					1	1	1	1	1	1		1			1			1
1	1	1	12	1			1				1			1	1	1					1			1	1	1					1				1		1	1			1		1			1			1
4	0	3	12	1			1				1	1	1			1										1					1				1		1	1			1		1			1			0
2	1	2	12	1			1				1		1	1	1	1							1		1	1					1				1		1				1		1			1			0
2	1	1	12	1				1			1				1	1					1				1	1					1			1			1	1		1	1		1			1			0
2	1	2	12	1			1				1	1	1	1	1						1	1	1	1							1			1			1		1	1			1			1			0
4	1	2	12	1			1				1	1	1		1	1										1					1				1		1	1					1			1			0
3	0	1	12	1			1				1	1				1					1					1					1			1			1	1			1		1			1			0
4	0	1	12	1			1				1	1	1	1	1	1					1	1	1	1	1	1							1	1			1						1			1			0
2	1	1	12	1			1				1	1														1					1			1			1	1	1	1	1		1			1			0
3	1	1	12	1			1				1				1	1					1				1	1					1				1		1	1		1	1		1			1			0
1	1	1	12	1			1				1	1	1	1	1	1		1								1					1					1	1				1			1				1	0
2	1	3	12	1			1				1	1	1	1	1	1		1			1	1	1	1	1	1		1			1			1			1							1			1
2	0	2	12	1			1				1		1	1	1	1					1				1	1					1					1	1				1		1			1
2	1	2	12	1			1				1					1					1				1	1					1			1			1	1		1	1		1			1
2	1	2	12	1			1				1	1				1					1	1				1					1			1			1	1		1			1			1
3	0	1	12	1			1				1	1	1	1	1	1										1							1			1	1	1					1			1
3	0	1	12	1			1				1	1				1										1					1			1			1	1			1		1			1
2	1	2	12	1							1	1	1			1						1	1			1					1			1			1			1	1		1			1
2	1	3	11	0			1								1	1									1	1					1			1			1	1			1		1			1			1
2	1	3	11	0			1				1		1		1	1							1		1	1					1				1		1	1					1			1			1
1		3	11	0			1				1	1	1		1	1							1		1	1					1				1		1	1		1				1				1	1
1	1	2	11	0			1									1										1					1			1			1	1		1	1		1			1			1
3	1	2	11	0			1				1	1	1		1						1		1		1						1			1			1	1		1			1					1	1
3	1	2	11	0			1				1				1	1									1	1					1					1	1	1			1		1			1			1
4	1	2	11	0			1				1				1	1									1	1					1				1		1	1			1		1			1			1
2	1	2	11	0				1			1				1	1					1				1	1					1					1	1	1	1	1	1		1			1			1
1	1	2	11	0			1				1	1				1					1	1				1					1			1			1	1		1	1				1			1	1
1	1	2	11	0			1				1					1						1		1	1	1					1					1	1	1	1	1	1		1			1			1
3	1	2	11	0			1									1						1				1					1			1			1	1		1	1		1			1			1
1	1	1	11	0	1						1					1										1					1			1			1	1		1	1		1			1			1
4	1	1	11	0			1				1					1										1					1			1			1	1		1	1				1	1			1
1	1	1	11	0			1				1				1	1					1				1	1					1				1		1	1			1		1			1			1
4	1	3	11	0			1				1		1			1										1					1				1		1	1			1		1			1			0
4	1	3	11	0			1				1	1	1			1					1					1					1			1			1	1					1				1		0
2	1	2	11	0			1				1				1	1					1				1	1					1			1			1	1					1			1			0
1	1	2	11	0				1			1				1	1										1					1					1	1	1		1	1		1			1			0
2	0	2	11	0			1				1				1	1					1				1	1					1					1	1	1			1		1			1			0
4	1	2	11	0			1				1	1	1	1		1										1					1				1		1	1					1				1		0
1	0	1	11	0				1			1				1	1										1					1				1		1	1	1	1	1		1			1			0
2	1	1	11	0			1				1					1										1					1				1		1	1		1	1		1			1			0
1	1	2	11	0			1				1				1	1					1				1	1					1				1		1	1			1		1			1			0
1	1	3	11	0			1								1	1									1	1						1		1			1	1		1	1		1			1
1	1	3	11	0			1				1				1	1					1				1	1					1					1	1	1			1		1			1
2	0	2	11	0			1				1					1					1					1					1			1			1	1			1		1			1
2	1	2	11	0			1				1	1				1					1										1				1		1	1		1	1		1			1
4	1	2	11	0			1				1	1	1	1	1	1							1			1							1		1		1	1					1				1
1	0	1	11	0			1				1					1										1					1			1			1	1			1		1			1
4	0	1	11	0			1				1	1				1										1					1					1	1	1			1		1			1
4	1	1	11	0			1				1					1					1					1					1				1		1	1		1	1		1			1
1	1	2	11	0			1				1	1	1		1						1	1	1		1						1			1			1	1		1					1	1
4	0	3	10	0			1								1	1									1	1					1			1			1				1		1			1			1
3	1	3	10	0			1				1				1	1										1					1				1		1				1		1			1			1
1	0	3	10	0			1				1					1										1					1			1			1		1		1		1			1			1
4	0	3	10	0			1				1	1				1										1					1				1		1				1		1			1			1
4	0	3	10	0	1						1					1										1					1			1			1	1	1	1	1			1		1			1
4	0	3	10	0			1				1														1	1					1			1			1	1			1		1			1			1
1	1	3	10	0			1				1				1	1					1				1	1					1					1		1			1		1			1			1
4	1	3	10	0			1				1					1										1						1			1		1	1		1	1		1			1			1
2	1	2	10	0			1				1				1	1									1	1						1		1				1			1		1			1			1
3	1	2	10	0			1				1					1										1					1				1		1	1			1		1			1			1
3	1	1	10	0			1				1					1										1							1	1			1	1			1		1			1			1
1	0	2	10	0			1				1	1				1										1						1		1			1	1					1			1			1
1	0	2	10	0			1								1	1									1	1					1			1				1			1		1			1			1
4	0	2	10	0			1				1	1				1										1					1					1	1				1		1			1			1
2	1	2	10	0	1						1				1	1										1					1				1		1	1			1		1			1			1
2	1	2	10	0			1				1	1	1			1										1					1				1		1						1			1			1
4	1	2	10	0			1				1					1										1							1	1			1	1		1	1			1		1			1
1	0	2	10	0			1				1				1	1					1				1	1					1					1	1	1			1		1				1		1
4	0	3	10	0			1				1	1		1		1										1					1					1	1	1					1					1	0
2	1	2	10	0			1				1					1										1					1			1			1				1		1			1			0
2	1	2	10	0			1				1	1	1	1							1	1									1			1			1				1			1		1			0
2	1	2	10	0	1		1				1	1	1		1						1	1	1		1						1			1			1		1	1				1		1			0
2	1	2	10	0			1				1					1										1					1				1		1	1			1		1			1			0
4	1	2	10	0			1				1	1				1										1					1				1		1	1					1			1			0
1	0	1	10	0							1		1			1					1		1			1					1					1	1	1		1			1			1			0
1	0	1	10	0			1									1										1					1			1			1	1			1		1			1			0
1	0	1	10	0			1									1										1					1			1			1	1			1		1			1			0
4	1	1	10	0			1				1	1				1										1					1				1		1				1		1			1			0
4	0	2	10	0			1				1	1		1		1										1					1					1	1	1					1					1	0
4	0	1	10	0			1				1	1				1										1					1					1	1	1			1		1					1	0
2	0	3	10	0			1				1				1	1					1				1	1											1	1	1		1		1			1
1	0	3	10	0							1		1			1					1		1			1					1					1	1	1		1			1			1
1	1	3	10	0			1				1				1	1					1				1	1							1			1	1	1	1	1	1			1		1
3	1	2	10	0			1				1										1					1					1		1			1	1	1	1	1	1		1			1
2	1	2	10	0			1				1					1										1						1		1			1	1			1		1			1
4	1	2	10	0			1				1	1				1										1					1					1	1				1		1			1
1	1	2	10	0			1								1	1									1	1					1			1			1				1		1			1
2	0	3	9	0			1				1															1					1			1			1				1		1			1			1
1	0	3	9	0			1				1					1										1					1				1		1	1					1			1			1
4	0	3	9	0			1								1	1					1	1				1					1				1		1				1		1			1			1
1	1	3	9	0			1				1				1											1					1				1		1				1		1			1			1
4	1	3	9	0			1				1					1										1					1					1	1			1	1				1	1			1
4	0	3	9	0			1				1														1	1					1					1	1	1			1		1			1			1
2	1	3	9	0			1				1					1										1					1					1	1				1		1			1			1
1	1	3	9	0			1									1										1					1					1	1	1		1			1			1			1
4	1	3	9	0			1				1				1	1					1				1	1							1	1			1						1			1			1
4	1	3	9	0			1				1											1			1	1					1			1			1	1					1			1			1
2	0	2	9	0			1				1	1									1				1	1					1				1		1			1			1			1			1
1	0	2	9	0				1			1	1	1			1						1	1								1					1	1			1	1			1		1			1
2	1	2	9	0			1				1				1	1					1				1	1					1					1	1	1							1	1			1
3	1	2	9	0			1				1	1								1											1					1	1			1	1		1			1			1
4	1	1	9	0			1				1					1										1							1		1		1	1		1			1			1			1
1	1		9	0	1						1					1					1					1					1					1	1	1	1		1		1			1			1
2	0	2	9	0			1				1					1					1					1					1					1	1				1		1			1			1
1	0	2	9	0			1				1				1	1										1					1			1			1						1				1		1
4	0	2	9	0			1				1		1													1					1			1							1		1			1			1
4	0	2	9	0			1				1	1														1					1				1		1				1		1			1			1
4	0	2	9	0			1				1					1										1						1			1		1	1			1		1			1			1
4	0	2	9	0			1				1					1					1					1						1		1			1				1		1			1			1
2	1	2	9	0			1				1					1					1				1	1						1		1			1				1		1			1			1
2	1	2	9	0				1			1					1										1					1				1		1	1		1			1			1			1
1	1	2	9	0			1				1					1					1					1					1					1	1	1		1					1	1			1
1	1	2	9	0						1	1					1					1					1					1			1			1	1					1			1			1
1	1	2	9	0			1				1	1										1				1					1					1	1	1					1			1			1
3	1	2	9	0			1				1										1										1			1			1	1		1			1			1			1
2	1	1	9	0			1				1					1										1					1				1		1	1					1			1			1
2	1	1	9	0			1				1				1	1									1	1							1	1			1						1			1			1
2	1	1	9	0			1				1		1													1					1				1		1	1					1			1			1
1	1	1	9	0	1						1					1					1					1					1			1			1	1		1			1					1	1
4	1	1	9	0			1				1					1					1					1					1			1			1	1			1						1		1
4	0	3	9	0			1				1																			1	1				1		1	1	1	1	1		1			1			0
1	0	3	9	0			1				1				1						1				1						1					1	1			1	1		1			1			0
4	0	3	9	0			1				1					1					1					1					1				1		1	1					1			1			0
4	0	3	9	0			1				1		1			1										1					1				1		1	1					1				1		0
4	0	3	9	0			1				1					1					1				1	1					1				1		1				1		1			1			0
2	1	3	9	0			1				1				1	1					1				1	1							1			1	1				1		1			1			0
2	1	3	9	0			1				1	1						1			1	1						1					1	1						1	1		1			1			0
1	1	3	9	0			1				1										1										1				1		1	1		1	1		1			1			0
4	1	3	9	0			1				1					1					1					1					1					1	1	1					1			1			0
2	0	2	9	0			1				1				1	1									1	1					1					1	1				1				1	1			0
2	0	2	9	0			1				1			1			1					1								1	1					1	1	1		1	1		1					1	0
2	0	2	9	0			1				1					1					1					1					1				1			1			1		1			1			0
4	0	2	9	0			1				1	1	1			1					1	1	1								1			1								1	1			1			0
4	0	2	9	0			1				1					1										1					1				1		1	1			1		1				1		0
4	0	2	9	0			1				1					1										1					1				1		1	1					1			1			0
2	1	2	9	0			1					1			1											1					1			1			1				1			1		1			0
2	1	2	9	0			1				1		1			1					1		1			1					1					1	1			1			1					1	0
2	1	2	9	0			1				1				1	1									1	1					1			1			1						1					1	0
2	1	2	9	0			1				1				1										1								1		1		1	1		1	1		1			1			0
1	1	2	9	0											1	1									1	1					1					1	1	1			1		1			1			0
1	1	2	9	0			1				1					1					1					1					1				1			1			1		1			1			0
4	1	2	9	0			1				1					1					1					1					1				1		1	1			1		1				1		0
4	1	2	9	0			1				1		1			1										1					1				1		1	1					1				1		0
4	1	2	9	0			1				1					1										1					1				1		1				1		1			1			0
4	1	2	9	0			1				1					1										1					1				1		1	1					1			1			0
4	1	2	9	0			1				1					1										1					1				1		1	1					1			1			0
4	1	2	9	0			1				1					1										1					1				1		1	1					1			1			0
2	0	1	9	0			1				1		1								1										1			1			1	1		1					1	1			0
1	0	1	9	0			1				1					1					1					1					1				1		1				1		1			1			0
3	0	1	9	0	1						1				1	1									1	1						1				1	1			1	1		1			1			0
4	0	1	9	0	1						1					1										1						1		1			1	1			1		1			1			0
1	1	1	9	0			1				1					1					1					1					1				1		1	1		1			1					1	0
1	1	1	9	0			1				1				1	1					1				1	1					1				1						1		1			1			0
3	1	1	9	0			1				1				1	1					1				1	1					1					1	1						1			1			0
4	1	1	9	0			1				1					1										1					1			1							1		1			1			0
4	1	1	9	0			1				1					1										1					1				1		1	1					1			1			0
4	1	1	9	0			1				1					1										1					1				1		1	1					1			1			0
2	0	3	9	0			1				1										1				1	1							1			1	1	1		1	1		1			1
2	1	3	9	0			1				1					1					1					1					1				1		1	1					1			1
1	1	3	9	0			1					1			1	1					1				1	1					1				1		1						1			1
1	1	3	9	0			1				1				1	1					1				1	1					1					1		1			1				1	1
3	1	3	9	0			1				1					1										1					1			1							1		1			1
1	0	2	9	0			1				1				1	1															1			1			1	1								1
2	0	2	9	0			1				1				1	1									1						1					1	1				1		1			1
3	0	2	9	0			1				1					1										1					1					1	1	1			1		1					1
3	0	2	9	0			1									1										1					1					1	1	1	1		1		1			1
2	1	2	9	0			1				1										1										1			1			1	1		1	1			1		1
2	1	2	9	0			1				1										1										1			1			1	1	1	1	1			1		1
2	1	2	9	0			1				1					1										1					1				1		1	1			1		1					1
2	1	2	9	0			1				1				1	1														1	1					1	1	1					1			1
1	1	2	9	0			1				1					1										1					1					1	1	1					1			1
1	1	2	9	0			1				1	1	1		1						1		1		1						1				1		1						1			1
1	1	2	9	0			1				1										1				1						1					1	1	1		1	1		1			1
3	1	2	9	0			1				1					1										1						1			1		1			1	1		1			1
4	1	2	9	0			1				1	1	1		1	1							1			1					1					1	1								1			1
4	0	1	9	0			1				1	1	1								1	1	1										1	1			1	1	1	1						1
4	0	1	9	0			1				1				1	1									1	1	1				1					1	1			1				1		1
2	1	1	9	0			1				1					1										1				1			1			1	1	1			1		1			1
1	1	1	9	0			1				1				1	1					1				1	1							1				1			1	1			1		1
4	1	1	9	0			1				1	1									1										1			1			1			1			1			1
1	0	1	9	0			1				1	1	1	1												1				1				1				1						1		1
1	1	1	9	0			1								1	1									1	1					1				1			1			1		1			1
1	0	3	8	0			1				1															1					1						1	1	1				1			1			1
2	1	3	8	0			1				1	1	1									1	1								1					1	1	1					1					1	1
2	1	3	8	0			1				1					1					1					1					1					1	1						1			1			1
2	1	3	8	0			1				1										1												1	1			1	1			1		1			1			1
1	1	3	8	0			1				1	1	1																	1	1					1	1			1			1					1	1
1	0	2	8	0			1									1										1					1					1	1				1		1			1			1
2	1	2	8	0			1				1					1										1								1			1						1			1			1
1	1	2	8	0			1									1					1					1					1				1			1			1		1			1			1
2	0	2	8	0			1				1				1	1										1							1			1	1	1					1					1	1
2	0	2	8	0			1				1														1						1			1			1			1			1			1			1
2	0	2	8	0			1				1					1					1					1					1				1		1			1			1					1	1
2	0	2	8	0			1				1													1		1					1			1			1			1						1			1
1	0	2	8	0			1									1										1					1				1			1			1		1			1			1
1	0	2	8	0			1				1	1				1					1	1				1					1				1		1							1		1			1
2	1	2	8	0			1				1					1										1					1				1		1						1			1			1
2	1	2	8	0			1				1					1										1					1			1			1						1					1	1
2	1	2	8	0			1				1					1										1					1				1		1	1					1					1	1
2	0	1	8	0			1									1										1					1				1		1	1					1			1			1
2	0	1	8	0			1				1					1										1						1		1			1	1							1	1			1
1	1	1	8	0			1				1										1				1		1				1				1		1			1	1		1			1			1
2	1	3	8	0			1				1				1						1				1						1					1	1				1		1			1			0
2	1	3	8	0			1				1															1					1			1			1						1			1			0
1	1	3	8	0			1				1					1										1						1			1		1	1					1			1			0
1	1	3	8	0			1				1					1										1						1			1		1	1					1			1			0
2	0	2	8	0			1									1										1					1			1			1						1			1			0
2	0	2	8	0			1				1	1			1						1	1			1						1					1	1			1					1	1			0
1	0	2	8	0			1				1										1					1					1			1			1						1			1			0
1	0	2	8	0		1					1										1										1			1			1	1			1		1			1			0
4	0	2	8	0			1				1					1										1					1				1		1	1					1				1		0
4	0	2	8	0			1				1					1					1					1							1	1			1			1					1	1			0
2	1	2	8	0			1				1					1										1					1					1	1						1			1			0
2	1	2	8	0	1						1					1										1					1				1		1				1		1			1			0
2	1	2	8	0				1			1				1										1						1					1	1	1			1		1			1			0
1	1	2	8	0			1				1				1						1				1						1				1			1			1		1			1			0
4	1	2	8	0			1				1					1					1					1					1				1		1	1					1				1		0
4	1	2	8	0			1									1										1					1				1		1				1		1			1			0
4	0	1	8	0			1				1															1					1				1		1				1		1			1			0
2	1	1	8	0			1				1				1						1				1						1			1			1						1			1			0
2	1	1	8	0			1					1										1									1				1		1	1	1	1			1			1			0
2	1	1	8	0			1				1				1	1									1	1							1			1		1			1			1		1			0
1	1	1	8	0			1				1					1										1							1			1		1			1		1			1			0
4	1	1	8	0			1				1	1			1		1													1	1			1			1						1					1	0
4	1	3	8	0			1				1				1	1									1	1					1					1						1	1			1
4	1	3	8	0			1				1										1		1								1					1	1	1			1		1			1
4	0	3	8	0			1				1	1									1	1									1					1	1				1		1			1
4	1	3	8	0			1				1	1				1					1				1	1						1			1		1	1					1					1
3	0	2	8	0			1				1					1										1					1					1	1			1			1					1
2	0	2	8	0			1				1			1																1	1					1	1	1			1			1		1
2	0	2	8	0			1				1					1					1					1						1		1			1			1			1					1
1	0	2	8	0			1				1					1						1				1					1					1	1						1			1
1	0	2	8	0			1				1					1										1					1					1	1						1			1
1	0	2	8	0			1				1					1										1					1					1					1		1			1
2	1	2	8	0			1									1										1					1			1			1						1			1
2	1	2	8	0			1				1					1					1					1					1					1	1						1			1
2	1	2	8	0			1				1					1										1					1			1			1								1	1
2	1	2	8	0			1				1	1					1				1	1					1				1			1			1			1			1					1
1	1	2	8	0			1				1												1								1			1			1	1					1			1
1	1	2	8	0	1						1					1					1					1					1				1		1	1		1			1				1
1	1	2	8	0			1								1	1										1					1					1	1						1			1
3	1	2	8	0			1				1	1			1						1	1			1						1					1	1	1					1					1
4	1	2	8	0			1				1															1					1					1	1				1		1			1
4	1	2	8	0			1				1	1	1			1					1	1	1								1					1		1					1					1
4	1	2	8	0			1				1				1	1									1	1					1				1		1	1						1				1
2	0	1	8	0			1				1																			1			1			1	1	1		1	1		1			1
2	0	1	8	0			1				1	1				1					1	1				1					1					1				1			1					1
4	0	1	8	0			1				1															1					1				1		1				1		1			1
3	1	1	8	0			1				1				1						1		1								1				1		1	1					1			1
1	0	2	8	0			1								1	1									1	1					1				1						1		1			1
1	0	2	8	0			1									1										1					1					1		1			1		1			1
3	0	2	8	0			1				1				1	1										1					1					1	1	1	1						1			1
1	1	2	8	0			1									1										1					1				1		1				1		1			1
1	1	2	8	0			1				1				1	1					1				1	1					1				1			1					1					1
1	1	1	8	0			1				1										1										1				1		1	1			1		1			1
1	0	3	7	0			1				1																				1				1			1			1		1			1			1
1	1	3	7	0			1				1										1										1					1	1				1		1			1			1
1	1	3	7	0			1				1										1										1			1			1						1			1			1
2	1	3	7	0			1				1										1										1			1			1			1			1					1	1
2	1	2	7	0			1				1														1	1					1				1		1						1			1			1
1	1	2	7	0			1				1					1										1							1	1			1							1		1			1
1	0	2	7	0			1				1										1					1							1			1		1			1		1			1			1
3	0	2	7	0			1				1															1						1			1		1	1			1			1		1			1
4	0	2	7	0			1				1																			1			1			1	1	1			1		1			1			1
4	0	2	7	0			1				1															1					1				1		1						1			1			1
2	1	2	7	0			1									1										1					1			1			1						1					1	1
1	1	2	7	0			1				1				1	1					1				1	1							1		1			1					1					1	1
1	0	1	7	0			1				1	1										1									1				1		1						1			1			1
3	0	1	7	0			1									1										1						1			1		1	1					1			1			1
4	0	1	7	0			1					1									1										1				1		1	1			1				1	1			1
2	1	1	7	0			1				1			1			1				1			1			1				1					1	1						1			1			1
2	1	1	7	0			1				1					1					1					1					1				1		1						1				1		1
1	1	1	7	0			1				1					1					1					1					1				1		1						1				1		1
1	1	1	7	0			1				1										1				1						1					1	1			1			1			1			1
4	1	1	7	0				1				1	1		1	1						1	1		1	1					1				1		1					1			1			1	1
4	1	1	7	0						1	1					1					1					1					1			1			1						1					1	1
2	1	2	7	0			1				1					1					1					1					1				1		1					1			1	1			1
3	0	3	7	0			1					1										1									1				1		1	1		1	1			1			1		0
1	1	3	7	0			1								1	1									1	1							1	1			1								1	1			0
3	1	3	7	0			1									1										1					1					1	1						1			1			0
4	1	3	7	0	1						1					1										1						1		1	1		1	1					1					1	0
1	0	3	7	0			1				1					1										1					1				1		1						1					1	0
1	1	2	7	0			1				1					1					1					1							1			1	1	1					1					1	0
2	0	2	7	0			1				1					1										1							1		1		1						1			1			0
4	0	2	7	0			1				1	1				1										1					1				1		1							1				1	0
2	1	2	7	0							1	1	1								1	1	1							1	1			1			1							1		1			0
2	1	2	7	0				1			1					1										1					1					1	1			1			1					1	0
2	1	2	7	0			1									1										1					1			1								1	1			1			0
1	1	2	7	0			1									1										1					1					1	1						1			1			0
3	1	2	7	0			1				1																			1	1			1			1				1				1	1			0
2	0	1	7	0			1				1										1					1							1		1		1	1		1			1					1	0
2	0	1	7	0			1				1															1					1			1			1						1					1	0
1	0	1	7	0			1				1	1				1					1	1				1					1					1	1								1			1	0
4	0	1	7	0			1				1					1										1					1				1		1						1				1		0
2	1	1	7	0	1						1															1					1			1			1						1			1			0
2	1	1	7	0			1				1		1										1								1			1			1						1				1		0
1	1	1	7	0			1				1				1						1				1						1				1						1		1			1			0
1	1	1	7	0			1									1										1					1			1							1			1		1			0
4	1	1	7	0			1									1					1	1				1					1				1		1	1					1				1		0
4	1	1	7	0			1				1					1										1						1			1		1				1				1	1			0
3	1	1	7	0			1				1										1										1			1			1	1	1						1	1			0
3	0	3	7	0			1				1										1		1								1			1			1			1			1					1
2	0	2	7	0			1				1					1										1						1			1		1		1				1			1
2	1	2	7	0			1								1	1									1	1					1					1	1								1	1
1	1	2	7	0			1				1		1		1						1		1		1						1				1		1						1				1
1	1	2	7	0						1						1										1					1				1		1				1		1			1
2	0	1	7	0			1				1					1														1	1					1				1			1			1
2	0	1	7	0			1									1										1					1				1		1	1							1	1
2	0	1	7	0			1									1										1						1		1			1						1			1
4	0	1	7	0						1	1				1	1														1			1		1		1	1					1			1
1	1	1	7	0	1						1					1					1					1					1				1		1	1					1				1
2	1	2	7	0			1									1										1							1			1	1			1			1			1
2	0	1	7	0			1				1		1										1								1			1			1						1				1
1	0	1	7	0			1				1				1						1				1								1			1		1			1		1			1
1	1	1	7	0			1								1	1									1	1						1				1	1	1			1			1				1
2	1	3	6	0			1				1										1										1				1						1		1			1			1
1	1	3	6	0	1						1																				1			1			1						1			1			1
4	1	3	6	0				1			1	1	1								1	1	1								1					1	1								1	1			1
2	1	3	6	0			1				1					1										1						1			1		1						1				1		1
2	1	3	6	0			1				1					1										1					1				1		1								1		1		1
4	1	3	6	0			1				1															1					1				1		1							1		1			1
2	1	2	6	0			1				1												1							1	1					1	1	1					1					1	1
2	1	2	6	0			1						1																		1				1		1			1			1					1	1
4	1	1	6	0				1			1					1										1							1	1			1			1				1			1		1
1	0	2	6	0			1				1																			1	1					1	1						1			1			1
2	1	2	6	0			1									1										1					1				1		1								1	1			1
2	1	2	6	0			1					1										1									1			1			1						1				1		1
4	1	1	6	0						1	1				1	1									1	1						1			1		1			1				1				1	1
1	1	1	6	0				1			1		1								1		1								1					1	1			1	1			1			1		1
3	0	3	6	0	1						1															1					1				1		1						1			1			0
2	1	3	6	0			1				1															1						1			1		1						1			1			0
1	1	3	6	0			1				1																			1			1			1	1				1		1			1			0
4	1	3	6	0	1						1																			1			1			1	1	1		1	1				1	1			0
2	0	2	6	0			1									1														1	1				1		1						1			1			0
2	0	2	6	0			1				1					1					1					1					1				1		1								1			1	0
3	0	2	6	0			1									1										1					1			1								1	1					1	0
2	1	2	6	0			1									1										1					1				1					1			1					1	0
2	1	2	6	0			1				1										1												1	1			1			1			1					1	0
1	1	2	6	0			1									1										1						1			1			1					1			1			0
1	1	2	6	0			1				1					1					1					1					1					1						1	1					1	0
3	1	2	6	0		1										1										1						1		1			1						1			1			0
3	0	1	6	0		1					1																			1	1			1				1					1			1			0
2	1	1	6	0			1				1																			1	1					1	1			1			1				1		0
2	1	1	6	0			1									1						1									1					1	1						1			1			0
1	1	1	6	0			1				1					1										1							1			1	1			1					1			1	0
2	1	2	6	0			1									1										1					1					1	1						1					1	0
3	1	3	6	0			1													1										1	1					1	1	1					1			1
2	0	3	6	0	1						1				1	1					1				1	1							1			1	1								1	1
1	1	3	6	0			1									1										1							1	1			1						1					1
4	1	3	6	0			1				1	1									1	1									1					1	1	1						1				1
2	0	2	6	0			1				1				1	1									1	1							1			1	1								1
3	0	2	6	0			1				1										1				1	1						1			1		1						1			1
2	1	2	6	0			1				1											1									1					1	1			1			1					1
4	1	2	6	0			1				1					1														1			1			1	1				1				1	1
1	0	2	6	0			1				1										1					1					1					1	1				1							1
1	0	2	6	0			1						1			1							1								1				1		1			1								1
2	1	2	6	0			1				1				1	1									1								1			1	1						1					1
1	1	2	6	0						1					1	1									1	1					1				1		1	1							1			1
1	1	2	6	0			1				1	1				1					1	1				1							1			1	1								1			1
1	1	2	6	0			1				1										1										1			1			1						1					1
3	1	2	6	0		1					1															1					1				1		1	1					1					1
1	0	1	6	0			1									1										1					1					1		1					1					1
3	1	1	6	0			1				1															1					1				1		1								1	1
1	0	1	6	0		1									1											1					1			1				1					1					1
1	1	1	6	0			1				1					1					1					1							1			1		1					1					1
1	1	1	6	0			1									1										1					1			1							1				1			1
2	1	3	5	0			1				1										1										1					1		1					1					1	1
4	0	3	5	0				1			1					1										1					1				1		1							1				1	1
3	0	2	5	0			1				1										1											1			1						1		1			1			1
2	1	2	5	0			1				1										1										1					1	1								1	1			1
2	0	2	5	0				1			1																			1	1				1		1			1					1	1			1
2	0	2	5	0			1				1												1								1				1		1						1					1	1
1	0	2	5	0			1					1										1									1				1		1	1						1			1		1
2	1	2	5	0				1			1														1						1				1		1						1			1			1
1		2	5	0			1				1																				1			1					1				1					1	1
3	0	1	5	0						1	1					1										1							1		1			1						1		1			1
3	0	1	5	0			1				1																			1	1				1		1						1					1	1
4	0	1	5	0		1					1																			1	1			1								1	1			1			1
2	1	1	5	0			1				1																			1		1			1		1	1					1					1	1
2	1	3	5	0			1									1										1						1			1		1						1				1		0
1	0	3	5	0			1									1										1						1			1		1						1					1	0
3	0	3	5	0			1				1	1										1											1			1	1						1					1	0
2	1	3	5	0			1				1										1												1			1	1						1			1			0
4	1	3	5	0			1				1																			1	1				1		1	1							1			1	0
4	1	3	5	0			1					1				1						1				1						1		1					1						1			1	0
4	1	3	5	0			1				1										1										1			1			1							1				1	0
2	0	2	5	0			1				1											1									1			1					1				1					1	0
2	0	2	5	0			1				1					1										1							1		1		1								1		1		0
1	0	2	5	0			1				1					1														1			1				1						1					1	0
1	0	2	5	0			1				1											1									1				1		1						1					1	0
2	1	2	5	0			1				1																							1			1								1	1			0
2	1	2	5	0			1				1										1										1				1		1						1					1	0
2	1	2	5	0			1				1															1							1			1	1						1				1		0
1	1	2	5	0			1				1										1										1				1		1		1				1					1	0
3	1	2	5	0			1				1										1												1	1								1	1			1			0
4	1	2	5	0			1				1															1							1		1			1					1					1	0
4	1	2	5	0		1					1																			1			1			1	1	1					1			1			0
2	1	1	5	0			1				1																					1			1			1					1			1			0
1	1	1	5	0			1				1																			1	1				1		1			1				1				1	0
1	0	3	5	0	1						1										1										1					1		1					1			1
4	0	3	5	0	1						1																			1	1				1		1						1			1
2	1	3	5	0						1					1										1						1					1	1			1			1					1
4	1	3	5	0			1				1										1											1		1			1						1					1
3	0	2	5	0			1				1											1									1				1		1			1					1		1
1	0	2	5	0			1									1										1					1					1	1								1			1
2	1	2	5	0			1				1										1										1				1		1						1					1
2	1	2	5	0			1				1															1							1		1		1								1	1
2	1	2	5	0			1				1										1												1	1			1							1		1
3	1	2	5	0		1					1					1										1					1					1	1								1			1
4	1	2	5	0			1				1					1					1					1							1		1			1							1		1
4	0	1	5	0			1				1					1										1							1			1	1								1			1
4	0	1	5	0				1			1																			1	1					1	1				1			1		1
3	1	1	5	0			1				1					1														1	1			1								1		1				1
3	1	1	5	0				1			1					1										1							1	1								1			1	1
4	1	2	5	0			1				1																			1		1				1	1						1			1
1	1	1	5	0			1				1										1												1		1			1			1		1		1			1
2	0	3	4	0			1				1																					1				1	1						1				1		1
2	1	3	4	0				1			1															1							1			1	1						1					1	1
3	1	3	4	0			1									1					1					1							1		1				1				1				1		1
2	1	2	4	0			1				1					1														1		1		1					1					1			1		1
3	1	2	4	0			1				1																			1			1			1	1						1					1	1
4	1	2	4	0			1				1																			1	1				1				1				1					1	1
4	1	2	4	0			1				1										1												1			1	1	1						1			1		1
2	1	1	4	0				1			1																				1				1		1								1	1			1
3	1	1	4	0	1						1																			1	1				1	1		1			1			1				1	1
3	1	1	4	0	1						1					1					1					1						1			1				1				1					1	1
3	0	3	4	0			1													1										1			1			1	1			1			1				1		0
3	0	3	4	0						1	1										1												1			1	1				1				1	1			0
2	1	3	4	0			1				1					1										1							1			1						1			1			1	0
2	1	2	4	0		1					1										1											1			1		1						1			1			0
2	1	1	4	0			1				1																			1			1		1		1						1				1		0
2	0	2	4	0			1				1										1											1		1			1								1			1	0
2	1	2	4	0			1				1										1										1					1		1				1			1			1	0
1	1	2	4	0			1				1																			1			1			1	1	1							1			1	0
4	1	2	4	0			1				1										1										1					1	1							1				1	0
1	0	1	4	0			1													1						1							1			1					1		1					1	0
4	0	1	4	0			1				1															1							1		1		1								1			1	0
2	1	1	4	0			1									1										1							1		1							1	1					1	0
1	1	1	4	0				1				1																		1	1				1		1							1		1			0
1	1	3	4	0			1				1										1												1			1	1	1							1			1
4	0	2	4	0						1						1									1						1					1					1				1	1
1	1	2	4	0			1				1	1	1																	1			1			1						1			1			1
1	1	2	4	0			1				1	1	1																	1			1			1						1			1			1
4	0	1	4	0			1				1		1								1										1					1						1			1			1
2	0	1	4	0			1				1					1					1					1							1			1						1			1			1
1	1	1	4	0			1									1										1					1				1							1			1			1
1	1	1	4	0			1									1										1					1					1						1			1			1
1	1	1	4	0			1									1										1					1					1						1			1			1
4	1	3	3	0			1				1										1											1			1			1							1			1	1
4	1	1	3	0	1						1										1											1		1									1					1	1
2	1	2	3	0			1				1																			1		1			1		1							1			1		1
2	1	3	3	0						1											1										1					1			1				1			1			0
3	1	3	3	0	1						1														1						1					1	1							1				1	0
3	1	3	3	0				1			1										1										1					1						1			1	1			0
4	1	3	3	0			1				1																			1			1			1						1	1					1	0
1	1	3	3	0	1						1					1									1								1			1	1								1			1	0
2	1	2	3	0	1						1											1									1					1	1								1		1		0
1	1	2	3	0		1														1										1			1		1			1			1				1	1			0
4	1	2	3	0	1						1														1								1			1	1						1					1	0
4	0	1	3	0	1						1																			1	1			1								1			1			1	0
2	1	3	3	0				1			1										1												1			1	1							1		1
1	1	3	3	0			1					1													1						1					1						1			1			1
2	0	2	3	0				1												1													1		1		1						1			1
1	1	2	3	0				1			1																			1			1			1	1	1							1			1
1	1	2	3	0			1				1							1																		1								1				1
2	1	2	3	0			1				1															1							1			1						1			1			1
2	1	2	3	0				1			1				1										1						1					1						1			1			1
1	0	1	3	0			1				1										1										1					1						1			1			1
1	0	1	3	0			1				1	1									1	1											1			1						1			1			1
1	1	1	3	0						1										1										1			1			1			1		1		1			1
2	1	3	2	0	1						1										1												1			1			1			1	1					1	0
1	1	3	2	0		1					1										1											1			1							1	1					1
3	1	2	2	0			1													1										1			1			1	1								1			1
2	1	1	2	0			1				1																																					1
1	0	2	2	0												1										1							1			1						1			1			1
2	1	1	2	0							1										1					1							1			1						1			1			1
1		2	2	0		1					1										1										1					1						1			1			1
2	1	2	1	0			1													1										1			1			1						1			1			1	0
1	1	2	1	0		1									1										1								1			1						1			1			1
1	0	1	1	0			1													1										1			1			1						1			1			1
1	1	1	1	0			1													1										1			1			1						1			1			1
			1	0												1																													1			1
1	1	2	0	0						1										1										1			1			1						1			1			1
1	0	2	0	0						1										1										1			1			1						1			1			1
1	1	2	0	0						1																				1			1			1						1			1			1
1	0	1	0	0	1															1										1			1			1						1			1			1
1	0	1	0	0		1														1										1			1			1						1			1			1
1	0	1	0	0						1										1										1			1			1						1			1			1
2	1	1	0	0						1										1																												1
1	1	1	0	0						1										1										1			1			1						1			1			1
1	1	1	0	0						1										1										1			1			1						1			1			1
1	1	1	0	0																1										1			1			1						1			1			1
1	1	1	0	0						1										1										1			1			1						1			1			1
			0	0																																									1
			0	0																																									1
2			0	0																																									1			1
																																																1
[truncated: 7 more columns]

## Sheet: notes
sex	0 female, 1 male	dichotomous
exp	1 <5 yrs, 2 5-10 yrs, 3 >10 yrs	categorical
knowsum	1 point for each correct answer	continuous 0-17
knowsumhigh	1 at least 12/17 points, 0 fewer	dichotomous
HAVE seen	1 yes, 0 no, empty if not sure or not answered	dichotomous
I know (how to treat)	1 yes, 0 no, empty if not sure or not answered	dichotomous
